# Supplementary material for: Oxytocin receptor DNA methylation is associated with exogenous oxytocin needs during parturition and postpartum hemorrhage
Source: Commun Med (Lond). 2023 Jan 27;3:11. doi: 10.1038/s43856-023-00244-6 (PMC9882749; doi:10.1038/s43856-023-00244-6)
Supplement: Supplementary file 1 — Supplementary Data 1 [file 43856_2023_244_MOESM1_ESM.xls]

## Sheet: SupplementaryDataOverview
Erickson et al 2023: Oxytocin receptor methylation is associated with exogenous oxytocin needs during parturition and postpartum hemorrhage
Supplementary file with source data for figures 2-4.
NA = not available
		variable	description
	Figure 2:	cgsite	Significant OXTR CpG sites used in figure
		blood_methylation%	% OXTR DNA methylation in blood
		myo_methylation%	% OXTR DNA methylation in uterine tissues
	Figure 3:	OXTRm_934_%	% of the 934 site DNA methylation
		PPH_Cases_1_Control_0	Cases of PPH versus Controls (1/0)
		Oxytocin _Labor	If oxytocin was used to stimulate labor or not
	Figure 4a:	OXTRm_934_%	% of the 934 site DNA methylation
		Oxytocin _Labor	If oxytocin was used to stimulate labor or not
		TotalUnitsOxytocinALL	Total Units administered oxytocin during intrapartum and postpartum periods
	Figure 4b:	OXTRm_934_%	% of the 934 site DNA methylation
		Oxytocin _Labor	If oxytocin was used to stimulate labor or not
		total_bloodloss	Volume of estimated or quantified total blood loss after vaginal birth

## Sheet: Figure2
cgsite	blood_methylation%	myo_methylation%
934	47.8633	37.4567
934	34.23	28.0033
934	48.48	37.1933
934	43.9267	0
934	26.07	28.2033
934	45.2967	40.7467
934	51.0767	33.8933
934	43.3867	30.3267
934	54.7367	42.3233
934	52.4433	44.7033
934	46.87	38.24
934	37.83	29.6
934	38.14	28.8733
934	46.08	38.8733
934	40.4167	33.8133
934	44.1967	40.2967
934	38.7333	36.35
934	53.56	37.9333
934	42.18	34.0633
934	42.77	34.1367
934	47.8633	42.91
934	51.7267	37.2933
934	47.7433	40.2433
934	47.41	35.8433
934	52.09	34.9833
934	45.0533	37.6067
934	45.5767	37.1967
924	67.1667	58.1267
924	62.1	51.1933
924	67.4733	56.9367
924	58.9233	NA
924	76.1533	55.4567
924	72.3467	61.07
924	61.33	48.04
924	42.3333	45.6267
924	76.2933	59.44
924	70.865	63.0267
924	58.3833	59.6667
924	65.2067	50.01
924	74.5367	48.7233
924	73.34	61.2133
924	61.0967	49.0933
924	59.1167	55.6967
924	62.06	51.2333
924	62.55	50.7833
924	68.47	55.42
924	59.1267	47.6367
924	66.8867	60.1467
924	68.1633	56.8467
924	68.9267	61.9533
924	64.5767	49.9267
924	69.7733	55.9433
924	62.61	51.3567
924	69.8633	54.8433
cg03257388	NA	37.027
cg03257388	23.4642	25.541
cg03257388	16.022	25.733
cg03257388	33.9978	27.04
cg03257388	29.5383	27.552
cg03257388	30.1001	23.83
cg03257388	31.8979	29.392
cg03257388	40.215	33.43
cg03257388	29.092	32.451
cg03257388	27.2177	25.337
cg03257388	35.4902	38.778
cg03257388	22.882	24.371
cg03257388	25.0446	28.371
cg03257388	35.0653	31.397
cg03257388	30.8619	23.004
cg03257388	30.8901	28.262
cg03257388	42.5813	33.454
cg03257388	30.5494	39.067
cg03257388	28.0338	23.214
cg03257388	20.9264	23.048
cg03257388	24.4965	23.461
cg03257388	33.0143	31.547
cg03257388	38.5069	33.142
cg03257388	25.3129	20.283
cg03257388	32.9556	36.919
cg03257388	30.6741	32.337
cg03257388	23.3857	NA
cg15317815	NA	24.154
cg15317815	18.2634	12.059
cg15317815	13.2728	18.068
cg15317815	21.2186	15.321
cg15317815	20.1686	14.316
cg15317815	21.6241	13.597
cg15317815	28.1177	17.41
cg15317815	42.3012	22.96
cg15317815	21.0566	23.075
cg15317815	21.9822	16.467
cg15317815	29.1684	22.443
cg15317815	13.4269	14.899
cg15317815	13.2856	19.428
cg15317815	26.9736	20.698
cg15317815	26.5762	15.977
cg15317815	21.2238	18.108
cg15317815	37.5978	25.034
cg15317815	17.7421	17.684
cg15317815	19.5616	20.391
cg15317815	13.9219	15.449
cg15317815	13.4386	11.297
cg15317815	28.3123	21.346
cg15317815	30.9562	28.11
cg15317815	12.8398	14.401
cg15317815	25.1088	25.876
cg15317815	20.148	20.092
cg15317815	15.6741	NA
cg02192228	NA	24.272
cg02192228	14.1889	17.143
cg02192228	16.6675	19.943
cg02192228	18.5614	15.522
cg02192228	15.8869	17.189
cg02192228	13.9592	15.86
cg02192228	19.9147	17.104
cg02192228	22.6999	20.853
cg02192228	18.1314	22.833
cg02192228	16.9823	20.146
cg02192228	19.5136	23.167
cg02192228	16.0614	18.69
cg02192228	13.4833	22.368
cg02192228	20.347	24.02
cg02192228	18.241	18.973
cg02192228	19.3001	22.831
cg02192228	20.4676	25.958
cg02192228	16.9627	28.812
cg02192228	14.4737	18.387
cg02192228	14.5504	13.562
cg02192228	12.9546	14.46
cg02192228	22.454	23.138
cg02192228	25.267	27.415
cg02192228	11.2429	13.839
cg02192228	16.9934	21.706
cg02192228	15.4028	21.601
cg02192228	12.0205	NA
cg11171527	NA	7.587
cg11171527	8.33609	4.485
cg11171527	3.55844	7.406
cg11171527	12.0177	10.59
cg11171527	8.00843	5.335
cg11171527	10.0415	4.602
cg11171527	3.53948	4.052
cg11171527	3.18401	3.564
cg11171527	7.76488	9.337
cg11171527	11.6626	5.071
cg11171527	12.2515	7.636
cg11171527	6.27111	7.557
cg11171527	6.35074	7.557
cg11171527	4.20512	5.171
cg11171527	6.38673	4.588
cg11171527	7.25128	2.821
cg11171527	4.0867	4.444
cg11171527	7.79526	6.495
cg11171527	13.1798	12.077
cg11171527	4.21067	2.617
cg11171527	8.89228	7.67
cg11171527	17.7968	11.687
cg11171527	5.63593	6.727
cg11171527	5.64439	5.707
cg11171527	3.10714	5.441
cg11171527	5.31419	4.301
cg11171527	5.99737	NA

## Sheet: Figure3
OXTRm_934_%	PPH_Cases_1_Control_0	Oxytocin _Labor		OXTRm_934_%	PPH_Cases_1_Control_0	Oxytocin _Labor
NA	0	oxytocin needed during labor		45.99	0	no oxytocin during labor
39.9133	0	oxytocin needed during labor		NA	0	no oxytocin during labor
41.5233	1	oxytocin needed during labor		47.87	0	no oxytocin during labor
41.72	1	oxytocin needed during labor		47.59	0	no oxytocin during labor
NA	1	oxytocin needed during labor		41.1	1	no oxytocin during labor
48.24	1	oxytocin needed during labor		34.5633	1	no oxytocin during labor
48.05	1	oxytocin needed during labor		45.13	1	no oxytocin during labor
42.05	1	oxytocin needed during labor		42.08	1	no oxytocin during labor
43.56	0	oxytocin needed during labor		50.81	0	no oxytocin during labor
NA	0	oxytocin needed during labor		NA	1	no oxytocin during labor
40.655	0	oxytocin needed during labor		NA	0	no oxytocin during labor
	1	oxytocin needed during labor		43.04	1	no oxytocin during labor
41.37	1	oxytocin needed during labor		38.6367	1	no oxytocin during labor
NA	1	oxytocin needed during labor		NA	1	no oxytocin during labor
NA	0	oxytocin needed during labor		46.6533	0	no oxytocin during labor
39.7	0	oxytocin needed during labor		60.8633	1	no oxytocin during labor
42.3433	0	oxytocin needed during labor		48.6033	0	no oxytocin during labor
51.2067	1	oxytocin needed during labor		42.3867	0	no oxytocin during labor
54.1333	1	oxytocin needed during labor		48.2267	0	no oxytocin during labor
NA	0	oxytocin needed during labor		45.18	0	no oxytocin during labor
45.2	0	oxytocin needed during labor		51.24	1	no oxytocin during labor
NA	0	oxytocin needed during labor		40.8167	1	no oxytocin during labor
49.0233	1	oxytocin needed during labor		35.55	1	no oxytocin during labor
51.1667	1	oxytocin needed during labor		35.51	1	no oxytocin during labor
48.31	1	oxytocin needed during labor		44.7567	1	no oxytocin during labor
43.3267	1	oxytocin needed during labor		26.0467	1	no oxytocin during labor
40.02	1	oxytocin needed during labor		45.43	1	no oxytocin during labor
47.83	0	oxytocin needed during labor		52.8467	0	no oxytocin during labor
55.2633	1	oxytocin needed during labor		NA	1	no oxytocin during labor
49.7333	1	oxytocin needed during labor		49.2967	1	no oxytocin during labor
46.5233	1	oxytocin needed during labor		41.4533	1	no oxytocin during labor
47.3	0	oxytocin needed during labor		38.99	0	no oxytocin during labor
47.8333	1	oxytocin needed during labor		NA	0	no oxytocin during labor
48.1467	0	oxytocin needed during labor		46.27	0	no oxytocin during labor
50.7333	1	oxytocin needed during labor		45.34	1	no oxytocin during labor
NA	1	oxytocin needed during labor		44.14	1	no oxytocin during labor
45.81	1	oxytocin needed during labor		NA	0	no oxytocin during labor
NA	0	oxytocin needed during labor		NA	0	no oxytocin during labor
NA	1	oxytocin needed during labor		41.5367	0	no oxytocin during labor
30.29	0	oxytocin needed during labor		47.8233	0	no oxytocin during labor
52.86	1	oxytocin needed during labor		39.0733	1	no oxytocin during labor
43.9167	1	oxytocin needed during labor		NA	1	no oxytocin during labor
48.37	1	oxytocin needed during labor		NA	1	no oxytocin during labor
41.36	0	oxytocin needed during labor		43.88	1	no oxytocin during labor
48.7167	1	oxytocin needed during labor		NA	0	no oxytocin during labor
48.8167	1	oxytocin needed during labor		45.9033	1	no oxytocin during labor
40.93	1	oxytocin needed during labor		50.9267	0	no oxytocin during labor
NA	1	oxytocin needed during labor		43.2167	1	no oxytocin during labor
39.05	0	oxytocin needed during labor		45.9867	0	no oxytocin during labor
52.2967	0	oxytocin needed during labor
NA	0	oxytocin needed during labor
20.2933	1	oxytocin needed during labor
36.1167	1	oxytocin needed during labor
NA	1	oxytocin needed during labor
41.1733	0	oxytocin needed during labor
53.4667	1	oxytocin needed during labor
56.85	0	oxytocin needed during labor
50.59	1	oxytocin needed during labor
37.6367	0	oxytocin needed during labor
42.4367	1	oxytocin needed during labor
48.1233	0	oxytocin needed during labor
NA	1	oxytocin needed during labor
NA	0	oxytocin needed during labor
51.84	0	oxytocin needed during labor
52.7267	0	oxytocin needed during labor
48.9733	1	oxytocin needed during labor
63.2167	1	oxytocin needed during labor
42.9633	1	oxytocin needed during labor
39.7433	0	oxytocin needed during labor
NA	1	oxytocin needed during labor

## Sheet: Figure4A
OXTRm_934_%	Oxytocin _Labor	TotalUnitsOxytocinALL				OXTRm_934_%	Oxytocin _Labor	TotalUnitsOxytocinALL
NA	oxytocin needed during labor	10.547				45.99	no oxytocin during labor	0
39.9133	oxytocin needed during labor	9.576				NA	no oxytocin during labor	10
41.5233	oxytocin needed during labor	24.754				47.87	no oxytocin during labor	0
41.72	oxytocin needed during labor	28.561				47.59	no oxytocin during labor	0
NA	oxytocin needed during labor	25.522				41.1	no oxytocin during labor	0
48.24	oxytocin needed during labor	26.504				34.5633	no oxytocin during labor	29.68
48.05	oxytocin needed during labor	9.6				45.13	no oxytocin during labor	0
42.05	oxytocin needed during labor	3.058				42.08	no oxytocin during labor	0
43.56	oxytocin needed during labor	0.6				50.81	no oxytocin during labor	10
NA	oxytocin needed during labor	13.802				NA	no oxytocin during labor	20
40.655	oxytocin needed during labor	10.625				NA	no oxytocin during labor	10
	oxytocin needed during labor	29.046				43.04	no oxytocin during labor	10
41.37	oxytocin needed during labor	18.571				38.6367	no oxytocin during labor	10.0171
NA	oxytocin needed during labor	36.508				NA	no oxytocin during labor	12.6
NA	oxytocin needed during labor	10.044				46.6533	no oxytocin during labor	30
39.7	oxytocin needed during labor	11.109				60.8633	no oxytocin during labor	10
42.3433	oxytocin needed during labor	31.42				48.6033	no oxytocin during labor	20
51.2067	oxytocin needed during labor	25.623				42.3867	no oxytocin during labor	10
54.1333	oxytocin needed during labor	31.775				48.2267	no oxytocin during labor	10
NA	oxytocin needed during labor	15.838				45.18	no oxytocin during labor	10
45.2	oxytocin needed during labor	10.907				51.24	no oxytocin during labor	33.125
NA	oxytocin needed during labor	12.306				40.8167	no oxytocin during labor	20
49.0233	oxytocin needed during labor	28.623				35.55	no oxytocin during labor	14.375
51.1667	oxytocin needed during labor	40.495				35.51	no oxytocin during labor	25
48.31	oxytocin needed during labor	27.81				44.7567	no oxytocin during labor	10
43.3267	oxytocin needed during labor	21.12				26.0467	no oxytocin during labor	10
40.02	oxytocin needed during labor	22.647				45.43	no oxytocin during labor	25
47.83	oxytocin needed during labor	27.438				52.8467	no oxytocin during labor	10
55.2633	oxytocin needed during labor	27.161				NA	no oxytocin during labor	10
49.7333	oxytocin needed during labor	30.322				49.2967	no oxytocin during labor	27.625
46.5233	oxytocin needed during labor	31.544				41.4533	no oxytocin during labor	29.72
47.3	oxytocin needed during labor	16.94				38.99	no oxytocin during labor	0
47.8333	oxytocin needed during labor	28.363				NA	no oxytocin during labor	10
48.1467	oxytocin needed during labor	10.582				46.27	no oxytocin during labor	10
50.7333	oxytocin needed during labor	87.035				45.34	no oxytocin during labor	33.125
NA	oxytocin needed during labor	17.112				44.14	no oxytocin during labor	25
45.81	oxytocin needed during labor	37.908				NA	no oxytocin during labor	10
NA	oxytocin needed during labor	26.445				NA	no oxytocin during labor	10
NA	oxytocin needed during labor	56.147				41.5367	no oxytocin during labor	10
30.29	oxytocin needed during labor	10.032				47.8233	no oxytocin during labor	0
52.86	oxytocin needed during labor	29.686				39.0733	no oxytocin during labor	0
43.9167	oxytocin needed during labor	10.6				NA	no oxytocin during labor	25
48.37	oxytocin needed during labor	30.515				NA	no oxytocin during labor	10
41.36	oxytocin needed during labor	13.23				43.88	no oxytocin during labor	26
48.7167	oxytocin needed during labor	55.165				NA	no oxytocin during labor	10
48.8167	oxytocin needed during labor	10.347				45.9033	no oxytocin during labor	10
40.93	oxytocin needed during labor	28.646				50.9267	no oxytocin during labor	10
NA	oxytocin needed during labor	14.802				43.2167	no oxytocin during labor	25
39.05	oxytocin needed during labor	2.903				45.9867	no oxytocin during labor
52.2967	oxytocin needed during labor	29.97
NA	oxytocin needed during labor	33.202
20.2933	oxytocin needed during labor	23.532
36.1167	oxytocin needed during labor	67.559
NA	oxytocin needed during labor	25.89
41.1733	oxytocin needed during labor	13.354
53.4667	oxytocin needed during labor	11.326
56.85	oxytocin needed during labor
50.59	oxytocin needed during labor	30
37.6367	oxytocin needed during labor	20.408
42.4367	oxytocin needed during labor	37.799
48.1233	oxytocin needed during labor	18.798
NA	oxytocin needed during labor	56.614
NA	oxytocin needed during labor	12.801
51.84	oxytocin needed during labor	10.626
52.7267	oxytocin needed during labor	44.532
48.9733	oxytocin needed during labor	26.745
63.2167	oxytocin needed during labor	67.883
42.9633	oxytocin needed during labor	25.462
39.7433	oxytocin needed during labor	10.828
NA	oxytocin needed during labor	31.01

## Sheet: Figure4B
OXTRm_934_%	Oxytocin _Labor	total_bloodloss				OXTRm_934_%	Oxytocin _Labor	total_bloodloss
NA	oxytocin needed during labor	300				45.99	no oxytocin during labor	500
39.9133	oxytocin needed during labor	500				NA	no oxytocin during labor	350
41.5233	oxytocin needed during labor	600				47.87	no oxytocin during labor	100
41.72	oxytocin needed during labor	500				47.59	no oxytocin during labor	200
NA	oxytocin needed during labor	400				41.1	no oxytocin during labor	1500
48.24	oxytocin needed during labor	450				34.5633	no oxytocin during labor	450
48.05	oxytocin needed during labor	1200				45.13	no oxytocin during labor	1700
42.05	oxytocin needed during labor	650				42.08	no oxytocin during labor	400
43.56	oxytocin needed during labor	50				50.81	no oxytocin during labor	150
NA	oxytocin needed during labor	100				NA	no oxytocin during labor	700
40.655	oxytocin needed during labor	200				NA	no oxytocin during labor	250
	oxytocin needed during labor	500				43.04	no oxytocin during labor	500
41.37	oxytocin needed during labor	500				38.6367	no oxytocin during labor	700
NA	oxytocin needed during labor	1000				NA	no oxytocin during labor	800
NA	oxytocin needed during labor	350				46.6533	no oxytocin during labor	50
39.7	oxytocin needed during labor	150				60.8633	no oxytocin during labor	1175
42.3433	oxytocin needed during labor	550				48.6033	no oxytocin during labor	200
51.2067	oxytocin needed during labor	800				42.3867	no oxytocin during labor	100
54.1333	oxytocin needed during labor	750				48.2267	no oxytocin during labor	350
NA	oxytocin needed during labor	150				45.18	no oxytocin during labor	480
45.2	oxytocin needed during labor	300				51.24	no oxytocin during labor	450
NA	oxytocin needed during labor	250				40.8167	no oxytocin during labor	2410
49.0233	oxytocin needed during labor	500				35.55	no oxytocin during labor	500
51.1667	oxytocin needed during labor	900				35.51	no oxytocin during labor	500
48.31	oxytocin needed during labor	500				44.7567	no oxytocin during labor	884
43.3267	oxytocin needed during labor	1006				26.0467	no oxytocin during labor	500
40.02	oxytocin needed during labor	500				45.43	no oxytocin during labor	890
47.83	oxytocin needed during labor	200				52.8467	no oxytocin during labor	250
55.2633	oxytocin needed during labor	2000				NA	no oxytocin during labor	400
49.7333	oxytocin needed during labor	2540				49.2967	no oxytocin during labor	400
46.5233	oxytocin needed during labor	860				41.4533	no oxytocin during labor	200
47.3	oxytocin needed during labor	300				38.99	no oxytocin during labor	300
47.8333	oxytocin needed during labor	450				NA	no oxytocin during labor	150
48.1467	oxytocin needed during labor	100				46.27	no oxytocin during labor	200
50.7333	oxytocin needed during labor	2200				45.34	no oxytocin during labor	750
NA	oxytocin needed during labor	600				44.14	no oxytocin during labor	450
45.81	oxytocin needed during labor	400				NA	no oxytocin during labor	300
NA	oxytocin needed during labor	350				NA	no oxytocin during labor	150
NA	oxytocin needed during labor	500				41.5367	no oxytocin during labor	150
30.29	oxytocin needed during labor	300				47.8233	no oxytocin during labor	500
52.86	oxytocin needed during labor	600				39.0733	no oxytocin during labor	1500
43.9167	oxytocin needed during labor	500				NA	no oxytocin during labor	1891
48.37	oxytocin needed during labor	800				NA	no oxytocin during labor	400
41.36	oxytocin needed during labor	300				43.88	no oxytocin during labor	650
48.7167	oxytocin needed during labor	650				NA	no oxytocin during labor	100
48.8167	oxytocin needed during labor	600				45.9033	no oxytocin during labor	450
40.93	oxytocin needed during labor	750				50.9267	no oxytocin during labor	300
NA	oxytocin needed during labor	400				43.2167	no oxytocin during labor	600
39.05	oxytocin needed during labor	250				45.9867	no oxytocin during labor	300
52.2967	oxytocin needed during labor	600
NA	oxytocin needed during labor	550
20.2933	oxytocin needed during labor	750
36.1167	oxytocin needed during labor	1400
NA	oxytocin needed during labor	500
41.1733	oxytocin needed during labor	500
53.4667	oxytocin needed during labor	500
56.85	oxytocin needed during labor	423
50.59	oxytocin needed during labor	1750
37.6367	oxytocin needed during labor	200
42.4367	oxytocin needed during labor	900
48.1233	oxytocin needed during labor	200
NA	oxytocin needed during labor	500
NA	oxytocin needed during labor	500
51.84	oxytocin needed during labor	300
52.7267	oxytocin needed during labor	200
48.9733	oxytocin needed during labor	1200
63.2167	oxytocin needed during labor	1000
42.9633	oxytocin needed during labor	500
39.7433	oxytocin needed during labor	250
NA	oxytocin needed during labor	800
